# Supplementary material for: Dual Inoculations of Dark Septate Endophytic and Ericoid Mycorrhizal Fungi Improved the Drought Resistance of Blueberry (Vaccinium corymbosum L.) Seedlings
Source: J Fungi (Basel). 2026 May 12;12(5):356. doi: 10.3390/jof12050356 (PMC13208705; doi:10.3390/jof12050356)
Supplement: Supplementary file 1 [file jof-12-00356-s001.zip]

Archive with 1 entries (1 files):
- jof-4251794-supplementary.xlsx
