# Supplementary material for: Dual Inoculations of Dark Septate Endophytic and Ericoid Mycorrhizal Fungi Improved the Drought Resistance of Blueberry (Vaccinium corymbosum L.) Seedlings
Source: J Fungi (Basel). 2026 May 12;12(5):356. doi: 10.3390/jof12050356 (PMC13208705; doi:10.3390/jof12050356)
Supplement: Supplementary file 1 [file jof-12-00356-s001.zip › jof-4251794-supplementary.xlsx]

## Sheet: Sheet1
Level1	Level2	Pathway	Pathway ID	NumFeature	NumCompound	Background	Pvalue	FDR	Compound	CompoundID	Feature
Metabolism	Amino acid metabolism	Arginine and proline metabolism	map00330	6	5	76	0.000231182	0.00132104	L-Glutamate;L-Arginine;L-Proline;Spermidine;4-Acetamidobutanoate	C00025;C00062;C00148;C00315;C02946	pos-M148T53;pos-M175T49;pos-M116T46;pos-M133T46;pos-M146T40;neg-M144T116
Metabolism	Amino acid metabolism	Phenylalanine, tyrosine and tryptophan biosynthesis	map00400	4	4	35	4.61274e-05	0.000509196	L-Tryptophan;L-Phenylalanine;L-Tyrosine;Shikimate	C00078;C00079;C00082;C00493	neg-M203T172;pos-M166T134;pos-M182T100;pos-M377T141
Metabolism	Amino acid metabolism	Alanine, aspartate and glutamate metabolism	map00250	4	3	28	0.000282605	0.00150722	L-Glutamate;L-Glutamine;Citrate	C00025;C00064;C00158	pos-M148T53;pos-M147T52;neg-M191T67;neg-M191T93
Metabolism	Amino acid metabolism	Arginine biosynthesis	map00220	3	3	23	0.000127676	0.000928551	L-Glutamate;L-Arginine;L-Glutamine	C00025;C00062;C00064	pos-M148T53;pos-M175T49;pos-M147T52
Metabolism	Carbohydrate metabolism	Glyoxylate and dicarboxylate metabolism	map00630	7	4	61	0.000670158	0.00297848	L-Glutamate;L-Glutamine;Citrate;Mesaconate	C00025;C00064;C00158;C01732	pos-M148T53;pos-M147T52;neg-M191T67;neg-M191T93;neg-M129T95_1;neg-M129T69;neg-M129T95_2
Metabolism	Global and overview maps	Metabolic pathways	map01100	78	38	1681	1.72403e-07	3.44805e-06	L-Glutamate;L-Lysine;Glutathione;CMP;L-Arginine;L-Glutamine;L-Tryptophan;L-Phenylalanine;L-Tyrosine;Sucrose;Sulfite;UMP;L-Leucine;GMP;Adenine;L-Proline;4-Hydroxybenzoate;Phosphatidylcholine;Citrate;D-Xylulose 5-phosphate;dCMP;D-Mannose 6-phosphate;Spermidine;Thiamine;L-Isoleucine;Shikimate;alpha-D-Glucose 6-phosphate;Sphinganine;Plasmenylcholine;alpha,alpha-Trehalose;Mesaconate;Phosphatidylserine…	C00025;C00047;C00051;C00055;C00062;C00064;C00078;C00079;C00082;C00089;C00094;C00105;C00123;C00144;C00147;C00148;C00156;C00157;C00158;C00231;C00239;C00275;C00315;C00378;C00407;C00493;C00668;C00836;C00958;C01083;C01732;C02737;C02946;C04294;C04756;C05455;C05577;C06104	pos-M148T53;pos-M147T46;pos-M308T67;pos-M324T58;pos-M175T49;pos-M147T52;neg-M203T172;pos-M166T134;pos-M182T100;neg-M387T54;neg-M79T52;neg-M323T92;pos-M132T107;pos-M364T98;neg-M362T63;pos-M136T60;pos-M136T58;pos-M116T46;pos-M133T46;neg-M183T163;pos-M707T487;pos-M733T487;pos-M755T486;pos-M757T486;pos-M761T487;pos-M781T487;pos-M783T486;pos-M785T487;pos-M807T486;pos-M809T487;neg-M723T484;neg-M833T485…
Metabolism	Global and overview maps	Biosynthesis of amino acids	map01230	16	13	127	1.00299e-10	2.67465e-09	L-Glutamate;L-Lysine;L-Arginine;L-Glutamine;L-Tryptophan;L-Phenylalanine;L-Tyrosine;L-Leucine;L-Proline;Citrate;D-Xylulose 5-phosphate;L-Isoleucine;Shikimate	C00025;C00047;C00062;C00064;C00078;C00079;C00082;C00123;C00148;C00158;C00231;C00407;C00493	pos-M148T53;pos-M147T46;pos-M175T49;pos-M147T52;neg-M203T172;pos-M166T134;pos-M182T100;pos-M132T107;pos-M116T46;pos-M133T46;neg-M191T67;neg-M191T93;neg-M289T52;neg-M289T58;pos-M132T75;pos-M377T141
Metabolism	Global and overview maps	2-Oxocarboxylic acid metabolism	map01210	9	8	134	2.06374e-05	0.000275166	L-Glutamate;L-Lysine;L-Tryptophan;L-Phenylalanine;L-Tyrosine;L-Leucine;Citrate;L-Isoleucine	C00025;C00047;C00078;C00079;C00082;C00123;C00158;C00407	pos-M148T53;pos-M147T46;neg-M203T172;pos-M166T134;pos-M182T100;pos-M132T107;neg-M191T67;neg-M191T93;pos-M132T75
Metabolism	Lipid metabolism	Glycerophospholipid metabolism	map00564	17	4	52	0.000317247	0.00158623	Phosphatidylcholine;sn-Glycero-3-phosphocholine;Phosphatidylserine;1-Acyl-sn-glycero-3-phosphocholine	C00157;C00670;C02737;C04230	pos-M707T487;pos-M733T487;pos-M755T486;pos-M757T486;pos-M761T487;pos-M781T487;pos-M783T486;pos-M785T487;pos-M807T486;pos-M809T487;neg-M723T484;neg-M833T485;pos-M258T58;neg-M789T488;pos-M568T170;pos-M570T200;neg-M612T340
Metabolism	Lipid metabolism	Ether lipid metabolism	map00565	15	3	25	0.000179235	0.00110298	sn-Glycero-3-phosphocholine;Plasmenylcholine;O-1-Alk-1-enyl-2-acyl-sn-glycero-3-phosphoethanolamine	C00670;C00958;C04756	pos-M258T58;pos-M767T487;pos-M791T487;pos-M791T392;pos-M793T487;pos-M793T198;pos-M795T487;pos-M795T163;neg-M835T484;neg-M837T485;pos-M749T489;pos-M751T488;pos-M753T488;neg-M747T485;neg-M749T484
Metabolism	Metabolism of cofactors and vitamins	Thiamine metabolism	map00730	12	3	31	0.000423072	0.00199093	L-Tyrosine;Thiamine;5-(2-Hydroxyethyl)-4-methylthiazole	C00082;C00378;C04294	pos-M182T100;pos-M265T508;pos-M265T76;pos-M265T489;pos-M265T178;pos-M265T51;pos-M265T134_2;pos-M265T198;pos-M144T133_2;pos-M144T51;pos-M144T489_2;pos-M144T55
Metabolism	Metabolism of other amino acids	Glutathione metabolism	map00480	6	4	38	6.94338e-05	0.000617189	L-Glutamate;Glutathione;Spermidine;Pidolic acid	C00025;C00051;C00315;C01879	pos-M148T53;pos-M308T67;pos-M146T40;pos-M130T98;pos-M130T71;neg-M128T71
Metabolism	Metabolism of other amino acids	D-Glutamine and D-glutamate metabolism	map00471	3	3	12	7.85812e-06	0.00012573	L-Glutamate;L-Glutamine;5-Oxo-D-proline	C00025;C00064;C02237	pos-M148T53;pos-M147T52;pos-M130T52
Metabolism	Nucleotide metabolism	Pyrimidine metabolism	map00240	6	5	68	0.000124418	0.000928551	CMP;L-Glutamine;UMP;dCMP;Methylmalonate	C00055;C00064;C00105;C00239;C02170	pos-M324T58;pos-M147T52;neg-M323T92;neg-M322T57;neg-M117T100;neg-M117T111
Metabolism	Xenobiotics biodegradation and metabolism	Aminobenzoate degradation	map00627	6	6	85	5.09196e-05	0.000509196	Phenol;4-Hydroxybenzoate;p-Benzoquinone;1,2,3-Trihydroxybenzene;Gallate;Phloroglucinol	C00146;C00156;C00472;C01108;C01424;C02183	neg-M139T194;neg-M183T163;pos-M109T54;neg-M125T157;neg-M169T197;pos-M127T142
Metabolism	Xenobiotics biodegradation and metabolism	Furfural degradation	map00365	3	2	10	0.000173302	0.00110298	2-Furoate;Furfural	C01546;C14279	neg-M157T70;neg-M157T94;pos-M97T54
Metabolism	Energy metabolism	Nitrogen metabolism	map00910	2	2	19	0.00129825	0.00519298	L-Glutamate;L-Glutamine	C00025;C00064	pos-M148T53;pos-M147T52
Metabolism	Amino acid metabolism	Valine, leucine and isoleucine degradation	map00280	4	3	42	0.00136745	0.00519615	L-Leucine;L-Isoleucine;Methylmalonate	C00123;C00407;C02170	pos-M132T107;pos-M132T75;neg-M117T100;neg-M117T111
Metabolism	Amino acid metabolism	Phenylalanine metabolism	map00360	4	4	72	0.00142894	0.00519615	L-Phenylalanine;L-Tyrosine;4-Hydroxybenzoate;trans-3-Hydroxycinnamate	C00079;C00082;C00156;C12621	pos-M166T134;pos-M182T100;neg-M183T163;pos-M165T71
Metabolism	Metabolism of other amino acids	Cyanoamino acid metabolism	map00460	3	3	45	0.0017734	0.00609373	L-Phenylalanine;L-Tyrosine;L-Isoleucine	C00079;C00082;C00407	pos-M166T134;pos-M182T100;pos-M132T75
